# Supplementary material for: HBV genome-enriched single cell sequencing revealed heterogeneity in HBV-driven hepatocellular carcinoma (HCC)
Source: BMC Med Genomics. 2022 Jun 16;15:134. doi: 10.1186/s12920-022-01264-2 (PMC9205089; doi:10.1186/s12920-022-01264-2)
Supplement: Supplementary file 3 — Additional file 3: Table S2. Reads distribution for HGE-scSeq from tumor, bulk tissue data from adjacent normal and HGE-scSeq from MHCC97H cells including number of raw reads, number of reads after filtering, number of reads pair-ended mapped to human genome, number of reads pair-ended mapped to HBV genome and number of soft clipped reads covering HBV integration site. [file 12920_2022_1264_MOESM3_ESM.xlsx]

## Sheet: reads_distribution_new
Cell	Total reads	Filtered reads	human PE aligned	HBV PE aligned	Support Reads
CSZPE0131109931-47	21171750	13480240	10738570(79.66%)	882(0.01%)	50(0%)
CSZPE0131109931-50	18517552	11950080	9621990(80.52%)	3922(0.03%)	180(0%)
CSZPE0131109931-51	18629592	12111856	9685914(79.97%)	24(0%)	0(0%)
CSZPE0131109931-52	19079130	12105268	9676596(79.94%)	10836(0.09%)	554(0%)
CSZPE0131109931-53	19049098	12270474	9998852(81.49%)	10(0%)	2(0%)
CSZPE0131109931-56	19407344	12206138	9826676(80.51%)	1532(0.01%)	76(0%)
CSZPE0131109931-57	17737980	11153050	8969692(80.42%)	550(0%)	56(0%)
CSZPE0131109931-64	3094774	2027190	1602782(79.06%)	110(0.01%)	12(0%)
CSZPE0131109931-66	16364720	10642242	8518516(80.04%)	0(0%)	0(0%)
CSZPE0131109932-13	15177590	7897508	6243072(79.05%)	1050(0.01%)	22(0%)
CSZPE0131109932-14	13368956	6872020	5366620(78.09%)	44226(0.64%)	2424(0.04%)
CSZPE0131109932-74	15915206	8545666	6552620(76.68%)	0(0%)	0(0%)
CSZPE0131109932-75	17851648	9685046	7349342(75.88%)	10(0%)	0(0%)
CSZPE0131109932-79	14504554	7663590	5958412(77.75%)	0(0%)	0(0%)
CSZPE0131109932-80	14417564	7674068	6002620(78.22%)	666(0.01%)	40(0%)
CSZPE0131109932-81	13747292	7131396	5600356(78.53%)	1556(0.02%)	66(0%)
CSZPE0131109932-84	15880400	8200530	6453796(78.7%)	138(0%)	2(0%)
CSZPE0131109932-85	12661584	6623024	5163170(77.96%)	4986(0.08%)	238(0%)
CSZPE0131109933-15	13528612	5710298	4101642(71.83%)	24564(0.43%)	1102(0.02%)
CSZPE0131109933-16	14853098	5898732	4347170(73.7%)	2358(0.04%)	60(0%)
CSZPE0131109933-17	16659708	6627314	4812806(72.62%)	0(0%)	0(0%)
CSZPE0131109933-18	15518904	6355592	4588232(72.19%)	0(0%)	0(0%)
CSZPE0131109933-19	14808276	5854514	4370256(74.65%)	0(0%)	0(0%)
CSZPE0131109933-20	14187334	5553942	4133896(74.43%)	1434(0.03%)	44(0%)
CSZPE0131109933-21	12223338	4916814	3600964(73.24%)	1078(0.02%)	46(0%)
CSZPE0131109933-22	13844248	5620288	4155044(73.93%)	0(0%)	0(0%)
CSZPE0131109933-23	14430388	5887940	4296188(72.97%)	0(0%)	0(0%)
CSZPE0131109934-37	22410472	5828722	4669318(80.11%)	398(0.01%)	34(0%)
CSZPE0131109934-39	22494060	5847106	4724884(80.81%)	312(0.01%)	2(0%)
CSZPE0131109934-40	21715282	5677970	4581190(80.68%)	106(0%)	4(0%)
CSZPE0131109934-41	24497782	6454542	5192544(80.45%)	9840(0.15%)	522(0.01%)
CSZPE0131109934-42	30165316	7682176	5973632(77.76%)	166188(2.16%)	11706(0.15%)
CSZPE0131109934-43	21753476	5482012	4438664(80.97%)	38(0%)	2(0%)
CSZPE0131109934-44	23076394	5996830	4840920(80.72%)	48(0%)	4(0%)
CSZPE0131109934-45	23392130	6336568	4832088(76.26%)	128(0%)	0(0%)
CSZPE0131109934-46	25156846	6690610	5247016(78.42%)	642(0.01%)	44(0%)
CSZPE0131109935-24	18739970	7366000	6327098(85.9%)	38(0%)	0(0%)
CSZPE0131109935-25	20550012	8183666	6978198(85.27%)	424(0.01%)	12(0%)
CSZPE0131109935-26	20950854	8419630	7214262(85.68%)	112(0%)	4(0%)
CSZPE0131109935-27	18984036	7674096	6564454(85.54%)	2874(0.04%)	194(0%)
CSZPE0131109935-31	21790718	8929996	7639202(85.55%)	544(0.01%)	20(0%)
CSZPE0131109935-32	21790344	8840074	7548878(85.39%)	134(0%)	4(0%)
CSZPE0131109935-33	20816962	8418848	7210510(85.65%)	28642(0.34%)	1524(0.02%)
CSZPE0131109935-34	20088328	8117502	6920498(85.25%)	46(0%)	0(0%)
CSZPE0131109935-35	26208772	10447500	8955338(85.72%)	6494(0.06%)	406(0%)
140102_I176_FCC3ENNACXX_L8_CSZPE013132491-23	13535144	3834558	3264758(85.14%)	6528(0.17%)	236(0.01%)
140102_I176_FCC3ENNACXX_L8_CSZPE013132491-24	14694810	4336360	3649044(84.15%)	242(0.01%)	16(0%)
140102_I176_FCC3ENNACXX_L8_CSZPE013132491-25	18345158	5551266	4645186(83.68%)	286(0.01%)	28(0%)
140102_I176_FCC3ENNACXX_L8_CSZPE013132491-26	12252054	4099464	3187856(77.76%)	342(0.01%)	38(0%)
140102_I176_FCC3ENNACXX_L8_CSZPE013132491-27	13702776	4581764	3626346(79.15%)	15072(0.33%)	1028(0.02%)
140102_I176_FCC3ENNACXX_L8_CSZPE013132491-31	11381500	3600542	3076026(85.43%)	208(0.01%)	10(0%)
140102_I176_FCC3ENNACXX_L8_CSZPE013132491-32	14297154	4454130	3765616(84.54%)	234(0.01%)	6(0%)
140102_I176_FCC3ENNACXX_L8_CSZPE013132491-33	18208694	5646516	4726218(83.7%)	306(0.01%)	28(0%)
140102_I176_FCC3ENNACXX_L8_CSZPE013132491-34	12983958	4001466	3403052(85.05%)	242(0.01%)	6(0%)
140102_I176_FCC3ENNACXX_L8_CSZPE013132492-35	15160844	3210324	2519644(78.49%)	1454(0.05%)	114(0%)
140102_I176_FCC3ENNACXX_L8_CSZPE013132492-37	18323662	3644362	2933308(80.49%)	230(0.01%)	14(0%)
140102_I176_FCC3ENNACXX_L8_CSZPE013132492-39	15099764	3009104	2426186(80.63%)	180(0.01%)	8(0%)
140102_I176_FCC3ENNACXX_L8_CSZPE013132492-40	7951532	1515720	1234580(81.45%)	146(0.01%)	6(0%)
140102_I176_FCC3ENNACXX_L8_CSZPE013132492-41	11754894	2411986	1950164(80.85%)	340(0.01%)	10(0%)
140102_I176_FCC3ENNACXX_L8_CSZPE013132492-42	13044928	2794334	2194976(78.55%)	222(0.01%)	18(0%)
140102_I176_FCC3ENNACXX_L8_CSZPE013132492-43	11064974	2380682	1893212(79.52%)	158(0.01%)	14(0%)
140102_I176_FCC3ENNACXX_L8_CSZPE013132492-44	7808278	1604122	1279990(79.79%)	7468(0.47%)	514(0.03%)
140102_I176_FCC3ENNACXX_L8_CSZPE013132492-45	9936332	2064610	1647982(79.82%)	168(0.01%)	12(0%)
140102_I176_FCC3ENNACXX_L8_CSZPE013132493-46	17811668	3082408	2393090(77.64%)	368(0.01%)	24(0%)
140102_I176_FCC3ENNACXX_L8_CSZPE013132493-47	9439634	1640084	1245486(75.94%)	152(0.01%)	12(0%)
140102_I176_FCC3ENNACXX_L8_CSZPE013132493-50	11351290	2018414	1538686(76.23%)	194(0.01%)	10(0%)
140102_I176_FCC3ENNACXX_L8_CSZPE013132493-51	12562746	2281408	1738556(76.21%)	220(0.01%)	10(0%)
140102_I176_FCC3ENNACXX_L8_CSZPE013132493-52	14275602	2418464	1868224(77.25%)	276(0.01%)	12(0%)
140102_I176_FCC3ENNACXX_L8_CSZPE013132493-53	15799346	2848914	2196580(77.1%)	6566(0.23%)	1054(0.04%)
140102_I176_FCC3ENNACXX_L8_CSZPE013132493-56	15657422	2772630	2124642(76.63%)	41466(1.5%)	2390(0.09%)
140102_I176_FCC3ENNACXX_L8_CSZPE013132493-57	15158736	2560628	1819116(71.04%)	161820(6.32%)	9102(0.36%)
140102_I176_FCC3ENNACXX_L8_CSZPE013132493-64	18195158	3308600	2198360(66.44%)	243526(7.36%)	17604(0.53%)
140105_I872_FCC3K18ACXX_L1_index66	11891140	2830890	2252526(79.57%)	42(0%)	0(0%)
140105_I872_FCC3K18ACXX_L1_index74	14129374	3392266	2468254(72.76%)	1094(0.03%)	0(0%)
140105_I872_FCC3K18ACXX_L1_index75	54542202	11485066	8934604(77.79%)	7324(0.06%)	568(0%)
140105_I872_FCC3K18ACXX_L1_index79	42154116	9208928	7339512(79.7%)	50(0%)	12(0%)
140105_I872_FCC3K18ACXX_L1_index80	21753820	5232682	4134252(79.01%)	240(0%)	56(0%)
140105_I872_FCC3K18ACXX_L1_index81	10082846	2393926	1799856(75.18%)	83062(3.47%)	9084(0.38%)
140105_I872_FCC3K18ACXX_L1_index84	11286754	2688472	2154384(80.13%)	292(0.01%)	22(0%)
140105_I872_FCC3K18ACXX_L1_index85	10782468	2501294	2028554(81.1%)	0(0%)	0(0%)
140105_I872_FCC3K18ACXX_L1_index86	12644430	3023664	2417292(79.95%)	68(0%)	0(0%)
140105_I872_FCC3K18ACXX_L1_index87	26361594	11617112	10036658(86.4%)	18838(0.16%)	1160(0.01%)
140105_I872_FCC3K18ACXX_L1_index88	18972028	8356458	7264592(86.93%)	1958(0.02%)	96(0%)
140105_I872_FCC3K18ACXX_L1_index89	24940538	10855408	9312584(85.79%)	42(0%)	8(0%)
140105_I872_FCC3K18ACXX_L1_index90	22710178	10061212	8888780(88.35%)	172(0%)	0(0%)
140105_I872_FCC3K18ACXX_L1_index93	23893272	10814870	8927926(82.55%)	28(0%)	4(0%)
140105_I872_FCC3K18ACXX_L1_index94	16394056	7011440	5978312(85.27%)	82(0%)	2(0%)
140105_I872_FCC3K18ACXX_L1_index95	24781966	10831902	8813508(81.37%)	34(0%)	4(0%)
140105_I872_FCC3K18ACXX_L1_index96	21295670	9522026	8258884(86.73%)	3484(0.04%)	184(0%)
140105_I872_FCC3K18ACXX_L1_index97	19398914	8857572	7733430(87.31%)	6696(0.08%)	402(0%)
140105_I872_FCC3K18ACXX_L4_index23	9878658	1950620	718362(36.83%)	1118(0.06%)	54(0%)
140105_I872_FCC3K18ACXX_L4_index24	10339780	1985118	1299854(65.48%)	54(0%)	4(0%)
140105_I872_FCC3K18ACXX_L4_index25	9247960	1824646	1176730(64.49%)	12788(0.7%)	596(0.03%)
140105_I872_FCC3K18ACXX_L4_index26	12240122	2431616	1536948(63.21%)	160672(6.61%)	8726(0.36%)
140105_I872_FCC3K18ACXX_L4_index27	11156360	2195324	859702(39.16%)	18970(0.86%)	2256(0.1%)
140105_I872_FCC3K18ACXX_L4_index31	12765074	2590800	540430(20.86%)	112(0%)	4(0%)
140105_I872_FCC3K18ACXX_L4_index32	15471060	3153204	1745834(55.37%)	134(0%)	10(0%)
140105_I872_FCC3K18ACXX_L4_index33	12908022	2704712	35288(1.3%)	106(0%)	8(0%)
140105_I872_FCC3K18ACXX_L4_index34	16713488	3106736	2310926(74.38%)	26816(0.86%)	1268(0.04%)
140105_I872_FCC3K18ACXX_L4_index35	19871634	4142114	2837754(68.51%)	43536(1.05%)	1902(0.05%)
140105_I872_FCC3K18ACXX_L4_index37	18871334	3639108	2854354(78.44%)	446(0.01%)	6(0%)
140105_I872_FCC3K18ACXX_L4_index39	10895586	2107420	1656678(78.61%)	1200(0.06%)	52(0%)
140105_I872_FCC3K18ACXX_L4_index40	9768330	1919422	1450206(75.55%)	54264(2.83%)	2540(0.13%)
140105_I872_FCC3K18ACXX_L4_index41	12333528	2438640	1862946(76.39%)	64(0%)	2(0%)
140105_I872_FCC3K18ACXX_L4_index42	12657364	2410654	1904672(79.01%)	78(0%)	0(0%)
140105_I872_FCC3K18ACXX_L4_index43	11666536	2414346	1845050(76.42%)	82(0%)	6(0%)
140105_I872_FCC3K18ACXX_L4_index44	12944282	2459154	1944304(79.06%)	76(0%)	2(0%)
140105_I872_FCC3K18ACXX_L4_index45	12696336	2419010	1913146(79.09%)	94(0%)	4(0%)
140105_I872_FCC3K18ACXX_L4_index46	12613916	2732336	2196220(80.38%)	68(0%)	10(0%)
140105_I872_FCC3K18ACXX_L4_index47	13691198	2874050	2317752(80.64%)	94(0%)	2(0%)
140105_I872_FCC3K18ACXX_L4_index50	13221610	2901976	2337224(80.54%)	66(0%)	2(0%)
140105_I872_FCC3K18ACXX_L4_index51	16080320	3436874	2740630(79.74%)	90(0%)	2(0%)
140105_I872_FCC3K18ACXX_L4_index52	18427670	4066326	3103964(76.33%)	154(0%)	4(0%)
140105_I872_FCC3K18ACXX_L4_index53	14214424	2979842	2392730(80.3%)	78(0%)	6(0%)
140105_I872_FCC3K18ACXX_L4_index56	19798590	4204034	3359894(79.92%)	4692(0.11%)	344(0.01%)
140105_I872_FCC3K18ACXX_L4_index57	18532674	3928036	3135400(79.82%)	214(0.01%)	20(0%)
140105_I872_FCC3K18ACXX_L4_index64	14106086	3024230	2430290(80.36%)	66(0%)	2(0%)
140105_I872_FCC3K18ACXX_L7_index66	22016230	4741656	3864208(81.49%)	416(0.01%)	30(0%)
140105_I872_FCC3K18ACXX_L7_index74	22151614	4886120	3968408(81.22%)	294(0.01%)	28(0%)
140105_I872_FCC3K18ACXX_L7_index75	21282392	4593638	3735836(81.33%)	12060(0.26%)	718(0.02%)
140105_I872_FCC3K18ACXX_L7_index79	20415568	4565778	3697882(80.99%)	492(0.01%)	24(0%)
140105_I872_FCC3K18ACXX_L7_index80	26009272	5804296	4700218(80.98%)	444(0.01%)	30(0%)
140105_I872_FCC3K18ACXX_L7_index81	22780156	5165252	4190870(81.14%)	442(0.01%)	24(0%)
140105_I872_FCC3K18ACXX_L7_index84	27752578	6265876	5013442(80.01%)	1058(0.02%)	132(0%)
140105_I872_FCC3K18ACXX_L7_index85	19285166	4308566	3474710(80.65%)	2040(0.05%)	120(0%)
140105_I872_FCC3K18ACXX_L7_index86	19754876	4387878	3535384(80.57%)	384(0.01%)	28(0%)
140105_I872_FCC3K18ACXX_L7_index87	17367986	4726848	3971926(84.03%)	392(0.01%)	18(0%)
140105_I872_FCC3K18ACXX_L7_index88	18624274	4959742	4199594(84.67%)	548(0.01%)	36(0%)
140105_I872_FCC3K18ACXX_L7_index89	16111766	4221378	3602282(85.33%)	496(0.01%)	26(0%)
140105_I872_FCC3K18ACXX_L7_index90	18839346	5001988	4220476(84.38%)	2170(0.04%)	126(0%)
140105_I872_FCC3K18ACXX_L7_index93	21833844	6070330	5123672(84.41%)	568(0.01%)	26(0%)
140105_I872_FCC3K18ACXX_L7_index94	25664130	6152002	4061842(66.02%)	985970(16.03%)	53290(0.87%)
140105_I872_FCC3K18ACXX_L7_index95	18157982	4666658	3969526(85.06%)	542(0.01%)	26(0%)
140105_I872_FCC3K18ACXX_L7_index97	37091142	10644358	8965154(84.22%)	874(0.01%)	42(0%)
140105_I872_FCC3K18ACXX_L2_index20	20742716	6474818	5457000(84.28%)	0(0%)	0(0%)
140105_I872_FCC3K18ACXX_L2_index21	14414860	4633832	3536470(76.32%)	0(0%)	0(0%)
140105_I872_FCC3K18ACXX_L2_index22	13937370	4446304	3707214(83.38%)	0(0%)	0(0%)
140105_I872_FCC3K18ACXX_L2_index23	12572496	3875270	3347986(86.39%)	0(0%)	0(0%)
140105_I872_FCC3K18ACXX_L2_index24	10739616	3444136	2891204(83.95%)	0(0%)	0(0%)
140105_I872_FCC3K18ACXX_L2_index25	17188162	5565568	4693320(84.33%)	0(0%)	0(0%)
140105_I872_FCC3K18ACXX_L2_index26	12461190	4108644	3438638(83.69%)	0(0%)	0(0%)
140105_I872_FCC3K18ACXX_L2_index27	12625398	4026068	3465528(86.08%)	0(0%)	0(0%)
140105_I872_FCC3K18ACXX_L2_index31	14407884	4712084	4040068(85.74%)	0(0%)	0(0%)
140105_I872_FCC3K18ACXX_L2_index32	13213274	5073072	4386794(86.47%)	0(0%)	0(0%)
140105_I872_FCC3K18ACXX_L2_index33	13893982	5244974	4586412(87.44%)	0(0%)	0(0%)
140105_I872_FCC3K18ACXX_L2_index34	14157746	5433742	4761168(87.62%)	0(0%)	0(0%)
140105_I872_FCC3K18ACXX_L2_index35	22761764	8748190	7686620(87.87%)	0(0%)	0(0%)
140105_I872_FCC3K18ACXX_L2_index37	13181466	5054144	4482290(88.69%)	82(0%)	1976(0.04%)
140105_I872_FCC3K18ACXX_L2_index39	9938132	3923488	3458108(88.14%)	0(0%)	0(0%)
140105_I872_FCC3K18ACXX_L2_index40	12752192	4994608	4375020(87.59%)	0(0%)	0(0%)
140105_I872_FCC3K18ACXX_L2_index41	11261542	4466532	3948196(88.4%)	0(0%)	0(0%)
140105_I872_FCC3K18ACXX_L2_index42	11411292	4407866	3905568(88.6%)	0(0%)	0(0%)
140105_I872_FCC3K18ACXX_L2_index43	9679046	1991950	1605734(80.61%)	182(0.01%)	14(0%)
140105_I872_FCC3K18ACXX_L2_index44	10449042	2197296	1778926(80.96%)	0(0%)	0(0%)
140105_I872_FCC3K18ACXX_L2_index45	10104440	2119028	1709688(80.68%)	0(0%)	0(0%)
140105_I872_FCC3K18ACXX_L2_index46	10680518	2136468	1720240(80.52%)	544(0.03%)	48(0%)
140105_I872_FCC3K18ACXX_L2_index47	12844574	2601760	2080984(79.98%)	0(0%)	0(0%)
140105_I872_FCC3K18ACXX_L2_index50	14860762	3108178	2500948(80.46%)	0(0%)	0(0%)
140105_I872_FCC3K18ACXX_L2_index51	19703292	3825376	3111928(81.35%)	0(0%)	0(0%)
140105_I872_FCC3K18ACXX_L2_index52	14062298	2712724	2180852(80.39%)	0(0%)	0(0%)
140105_I872_FCC3K18ACXX_L2_index53	12649416	2570258	2070080(80.54%)	0(0%)	0(0%)
140105_I872_FCC3K18ACXX_L3_index56	20365850	3948332	3175036(80.41%)	54(0%)	6(0%)
140105_I872_FCC3K18ACXX_L3_index57	16452594	3181526	2567652(80.71%)	48(0%)	8(0%)
140105_I872_FCC3K18ACXX_L3_index64	16546930	3223496	2638200(81.84%)	38(0%)	10(0%)
140105_I872_FCC3K18ACXX_L3_index66	19448712	3850882	3085066(80.11%)	64(0%)	6(0%)
140105_I872_FCC3K18ACXX_L3_index74	18795274	3692772	2985894(80.86%)	58(0%)	6(0%)
140105_I872_FCC3K18ACXX_L3_index75	18285476	3465652	2806616(80.98%)	2484(0.07%)	102(0%)
140105_I872_FCC3K18ACXX_L3_index79	24173116	4631500	3744400(80.85%)	10260(0.22%)	406(0.01%)
140105_I872_FCC3K18ACXX_L3_index80	24625570	4705124	3822070(81.23%)	82(0%)	14(0%)
140105_I872_FCC3K18ACXX_L3_index81	29823120	6095296	4958268(81.35%)	946(0.02%)	40(0%)
140105_I872_FCC3K18ACXX_L3_index84	23118472	4417770	3444236(77.96%)	123974(2.81%)	9826(0.22%)
140105_I872_FCC3K18ACXX_L3_index85	17696356	3446636	2795314(81.1%)	184(0.01%)	14(0%)
140105_I872_FCC3K18ACXX_L3_index86	16993620	3409628	2738714(80.32%)	68(0%)	2(0%)
140105_I872_FCC3K18ACXX_L3_index87	18851528	3774070	3048998(80.79%)	1416(0.04%)	58(0%)
140105_I872_FCC3K18ACXX_L3_index88	18014988	3610150	2927930(81.1%)	38(0%)	2(0%)
140105_I872_FCC3K18ACXX_L3_index89	19206250	3671452	2967850(80.84%)	110(0%)	12(0%)
140105_I872_FCC3K18ACXX_L3_index90	20303708	3966612	3196440(80.58%)	78(0%)	6(0%)
140105_I872_FCC3K18ACXX_L3_index93	23819560	4674456	3836364(82.07%)	76(0%)	10(0%)
140105_I872_FCC3K18ACXX_L3_index94	21321074	4098290	3311034(80.79%)	158(0%)	12(0%)
131220_I126_FCC3F7MACXX_L6_CSZPE0131114049-13	15149426	5808110	2463334(42.41%)	42(0%)	2(0%)
131220_I126_FCC3F7MACXX_L6_CSZPE0131114049-14	16090426	5204622	3986562(76.6%)	1506(0.03%)	158(0%)
131220_I126_FCC3F7MACXX_L6_CSZPE0131114049-15	19310378	6428812	4655210(72.41%)	64(0%)	2(0%)
131220_I126_FCC3F7MACXX_L6_CSZPE0131114049-16	16630350	5437296	4135636(76.06%)	40(0%)	4(0%)
131220_I126_FCC3F7MACXX_L6_CSZPE0131114049-17	25551430	8636172	6256236(72.44%)	334(0%)	16(0%)
131220_I126_FCC3F7MACXX_L6_CSZPE0131114049-18	18113100	5743720	4402926(76.66%)	38(0%)	8(0%)
131220_I126_FCC3F7MACXX_L6_CSZPE0131114049-19	16106944	5461358	3847260(70.45%)	156122(2.86%)	13446(0.25%)
131220_I126_FCC3F7MACXX_L6_CSZPE0131114049-20	12574420	4226822	3258730(77.1%)	1618(0.04%)	50(0%)
131220_I126_FCC3F7MACXX_L6_CSZPE0131114049-21	13608454	4444964	3375960(75.95%)	28(0%)	8(0%)
131220_I126_FCC3F7MACXX_L6_CSZPE0131114050-22	15710066	5365584	3475040(64.77%)	2580(0.05%)	132(0%)
131220_I126_FCC3F7MACXX_L6_CSZPE0131114050-23	15739812	4932230	3703214(75.08%)	3448(0.07%)	122(0%)
131220_I126_FCC3F7MACXX_L6_CSZPE0131114050-24	16270214	5476148	3833146(70%)	26(0%)	2(0%)
131220_I126_FCC3F7MACXX_L6_CSZPE0131114050-25	18372510	6304112	3729452(59.16%)	20(0%)	4(0%)
131220_I126_FCC3F7MACXX_L6_CSZPE0131114050-26	13476686	4573916	3273362(71.57%)	40(0%)	2(0%)
131220_I126_FCC3F7MACXX_L6_CSZPE0131114050-27	18769848	6145484	4765260(77.54%)	42(0%)	2(0%)
131220_I126_FCC3F7MACXX_L6_CSZPE0131114050-31	17503502	5481158	4220426(77%)	48(0%)	6(0%)
131220_I126_FCC3F7MACXX_L6_CSZPE0131114050-32	12916260	4135124	3117792(75.4%)	42(0%)	0(0%)
131220_I126_FCC3F7MACXX_L6_CSZPE0131114050-33	9066762	2965960	2257100(76.1%)	40(0%)	8(0%)
131220_I126_FCC3F7MACXX_L6_CSZPE0131114051-34	15649326	5005246	3863804(77.2%)	68(0%)	0(0%)
131220_I126_FCC3F7MACXX_L6_CSZPE0131114051-35	15420304	4883972	3692774(75.61%)	86844(1.78%)	5678(0.12%)
131220_I126_FCC3F7MACXX_L6_CSZPE0131114051-37	16203952	5192254	4079990(78.58%)	76(0%)	6(0%)
131220_I126_FCC3F7MACXX_L6_CSZPE0131114051-39	16116198	5216910	4121576(79%)	42(0%)	4(0%)
131220_I126_FCC3F7MACXX_L6_CSZPE0131114051-40	13619348	4288930	3361812(78.38%)	52(0%)	4(0%)
131220_I126_FCC3F7MACXX_L6_CSZPE0131114051-41	12971584	4094880	3163928(77.27%)	46(0%)	4(0%)
131220_I126_FCC3F7MACXX_L6_CSZPE0131114051-42	14834198	4873214	3775838(77.48%)	54(0%)	6(0%)
131220_I126_FCC3F7MACXX_L6_CSZPE0131114051-43	17936390	5641314	4427044(78.48%)	134(0%)	8(0%)
131220_I126_FCC3F7MACXX_L6_CSZPE0131114051-44	17247190	5498382	4284198(77.92%)	70(0%)	4(0%)
140101_I441_FCC3EUAACXX_L1_CSZPE0131114052-45	18673418	4727210	3710044(78.48%)	0(0%)	0(0%)
140101_I441_FCC3EUAACXX_L1_CSZPE0131114052-46	27325206	6967828	5530756(79.38%)	26(0%)	2(0%)
140101_I441_FCC3EUAACXX_L1_CSZPE0131114052-47	24402420	5870642	4756548(81.02%)	108(0%)	4(0%)
140101_I441_FCC3EUAACXX_L1_CSZPE0131114052-50	32055526	7787758	6458148(82.93%)	67954(0.87%)	3740(0.05%)
140101_I441_FCC3EUAACXX_L1_CSZPE0131114052-51	24742772	6268590	5058196(80.69%)	28(0%)	2(0%)
140101_I441_FCC3EUAACXX_L1_CSZPE0131114052-52	26149640	6153234	5088380(82.69%)	58(0%)	4(0%)
140101_I441_FCC3EUAACXX_L1_CSZPE0131114052-53	2522040	1484656	1240182(83.53%)	0(0%)	0(0%)
140101_I441_FCC3EUAACXX_L1_CSZPE0131114052-56	24549022	6025534	4796956(79.61%)	24(0%)	4(0%)
140101_I441_FCC3EUAACXX_L1_CSZPE0131114052-57	28299706	6831272	5450882(79.79%)	24(0%)	4(0%)
140101_I441_FCC3EUAACXX_L1_CSZPE0131114053-64	18002088	5121998	3254714(63.54%)	8(0%)	0(0%)
140101_I441_FCC3EUAACXX_L1_CSZPE0131114053-66	23177924	6286040	4513418(71.8%)	20(0%)	4(0%)
140101_I441_FCC3EUAACXX_L1_CSZPE0131114053-74	22433002	6004140	4006104(66.72%)	0(0%)	0(0%)
140101_I441_FCC3EUAACXX_L1_CSZPE0131114053-75	22775920	5600950	4669590(83.37%)	0(0%)	0(0%)
140101_I441_FCC3EUAACXX_L1_CSZPE0131114053-79	23447666	6011510	4965566(82.6%)	24028(0.4%)	1432(0.02%)
140101_I441_FCC3EUAACXX_L1_CSZPE0131114053-80	23141026	6079888	4610622(75.83%)	0(0%)	0(0%)
140101_I441_FCC3EUAACXX_L1_CSZPE0131114053-81	21754154	6228028	1529664(24.56%)	0(0%)	0(0%)
140101_I441_FCC3EUAACXX_L1_CSZPE0131114053-84	24386524	7371664	1087926(14.76%)	0(0%)	0(0%)
140101_I441_FCC3EUAACXX_L1_CSZPE0131114053-85	27939072	7185872	5416626(75.38%)	16(0%)	0(0%)
140101_I441_FCC3EUAACXX_L2_CSZPE0131114057-A-13	20061686	12264416	10910636(88.96%)	18(0%)	0(0%)
140101_I441_FCC3EUAACXX_L2_CSZPE0131114057-A-14	16918672	10285478	8795844(85.52%)	0(0%)	0(0%)
140101_I441_FCC3EUAACXX_L2_CSZPE0131114057-A-142	18949436	11414340	10154312(88.96%)	0(0%)	0(0%)
140101_I441_FCC3EUAACXX_L2_CSZPE0131114057-A-15	16385470	10054250	7981140(79.38%)	0(0%)	0(0%)
140101_I441_FCC3EUAACXX_L2_CSZPE0131114057-A-16	19830108	11793176	10716136(90.87%)	0(0%)	0(0%)
140101_I441_FCC3EUAACXX_L2_CSZPE0131114057-A-169	19348010	11838914	9945504(84.01%)	174(0%)	14(0%)
140101_I441_FCC3EUAACXX_L2_CSZPE0131114057-A-17	20951928	12569314	9526730(75.79%)	132(0%)	2(0%)
140101_I441_FCC3EUAACXX_L2_CSZPE0131114057-A-18	18595518	11152662	9386122(84.16%)	18(0%)	2(0%)
140101_I441_FCC3EUAACXX_L2_CSZPE0131114057-A-19	22313130	13827836	11446570(82.78%)	22(0%)	0(0%)
140101_I441_FCC3EUAACXX_L2_CSZPE0131114058-20	19146794	5585392	4595046(82.27%)	6(0%)	8(0%)
140101_I441_FCC3EUAACXX_L2_CSZPE0131114058-21	22090266	7109274	3401966(47.85%)	0(0%)	0(0%)
140101_I441_FCC3EUAACXX_L2_CSZPE0131114058-22	19983660	6057030	4101930(67.72%)	0(0%)	0(0%)
140101_I441_FCC3EUAACXX_L2_CSZPE0131114058-23	20648476	6836470	4136608(60.51%)	22274(0.33%)	1004(0.01%)
140101_I441_FCC3EUAACXX_L2_CSZPE0131114058-24	20309998	6100010	4076100(66.82%)	0(0%)	0(0%)
140101_I441_FCC3EUAACXX_L2_CSZPE0131114058-25	22805732	7208280	4185150(58.06%)	24(0%)	0(0%)
140101_I441_FCC3EUAACXX_L2_CSZPE0131114058-26	25080856	7501768	5869690(78.24%)	20326(0.27%)	898(0.01%)
140101_I441_FCC3EUAACXX_L2_CSZPE0131114058-27	28467542	3.59001e+06	1845148(51.4%)	0(0%)	2(0%)
140101_I441_FCC3EUAACXX_L2_CSZPE0131114058-31	32779482	3.18542e+06	2620534(82.27%)	0(0%)	2(0%)
140101_I441_FCC3EUAACXX_L3_CSZPE013126152-86	14683510	4929028	4311076(87.46%)	190(0%)	18(0%)
140101_I441_FCC3EUAACXX_L3_CSZPE013126152-87	16181578	5571500	4806038(86.26%)	132(0%)	14(0%)
140101_I441_FCC3EUAACXX_L3_CSZPE013126152-88	14727428	5037342	4373750(86.83%)	6492(0.13%)	406(0.01%)
140101_I441_FCC3EUAACXX_L3_CSZPE013126152-89	14396146	4780442	4181004(87.46%)	834(0.02%)	22(0%)
140101_I441_FCC3EUAACXX_L3_CSZPE013126152-90	11506896	4395584	2487648(56.59%)	750(0.02%)	54(0%)
140101_I441_FCC3EUAACXX_L3_CSZPE013126152-93	12077998	4634154	2586076(55.8%)	76(0%)	2(0%)
140101_I441_FCC3EUAACXX_L3_CSZPE013126152-94	13133358	4615858	3229300(69.96%)	14286(0.31%)	588(0.01%)
140101_I441_FCC3EUAACXX_L3_CSZPE013126152-95	11502194	4270468	2199060(51.49%)	0(0%)	0(0%)
140101_I441_FCC3EUAACXX_L3_CSZPE013126152-96	9384706	3539372	2313158(65.36%)	1496(0.04%)	42(0%)
140101_I441_FCC3EUAACXX_L3_CSZPE013126153-100	12157436	3768394	3004980(79.74%)	26(0%)	0(0%)
140101_I441_FCC3EUAACXX_L3_CSZPE013126153-101	12440918	3847290	3179368(82.64%)	0(0%)	0(0%)
140101_I441_FCC3EUAACXX_L3_CSZPE013126153-102	16309592	4888196	4123216(84.35%)	12838(0.26%)	580(0.01%)
140101_I441_FCC3EUAACXX_L3_CSZPE013126153-104	13895196	4301518	3052994(70.97%)	0(0%)	0(0%)
140101_I441_FCC3EUAACXX_L3_CSZPE013126153-105	11076586	3484806	2922584(83.87%)	0(0%)	0(0%)
140101_I441_FCC3EUAACXX_L3_CSZPE013126153-106	10440000	3235200	2708434(83.72%)	5620(0.17%)	256(0.01%)
140101_I441_FCC3EUAACXX_L3_CSZPE013126153-96	13919504	4652246	3182350(68.4%)	0(0%)	0(0%)
140101_I441_FCC3EUAACXX_L3_CSZPE013126153-98	14453976	4307382	2931204(68.05%)	200(0%)	4(0%)
140101_I441_FCC3EUAACXX_L3_CSZPE013126153-99	12959032	4307000	1230796(28.58%)	0(0%)	0(0%)
140101_I441_FCC3EUAACXX_L3_CSZPE013126154-107	17372904	8548550	7410896(86.69%)	0(0%)	0(0%)
140101_I441_FCC3EUAACXX_L3_CSZPE013126154-108	13524620	6855004	6040582(88.12%)	66(0%)	2(0%)
140101_I441_FCC3EUAACXX_L3_CSZPE013126154-109	15688056	7289098	5161842(70.82%)	0(0%)	0(0%)
140101_I441_FCC3EUAACXX_L3_CSZPE013126154-111	15389330	7344074	2119194(28.86%)	0(0%)	0(0%)
140101_I441_FCC3EUAACXX_L3_CSZPE013126154-113	20052896	9123262	7992244(87.6%)	240(0%)	14(0%)
140101_I441_FCC3EUAACXX_L3_CSZPE013126154-123	17867400	7941252	6938632(87.37%)	12258(0.15%)	666(0.01%)
140101_I441_FCC3EUAACXX_L3_CSZPE013126154-129	15747654	7827196	6192218(79.11%)	3008(0.04%)	206(0%)
140101_I441_FCC3EUAACXX_L3_CSZPE013126154-133	18079132	8117934	6526382(80.39%)	0(0%)	0(0%)
140101_I441_FCC3EUAACXX_L3_CSZPE013126154-140	16800516	8096148	6902034(85.25%)	846(0.01%)	48(0%)

## Sheet: control_tissue_reads_distributi
Tissue	Total reads	Filtered reads	human PE aligned	HBV PE aligned	Support Reads
N1	47058320	12200096	9587998(78.59%)	444(0%)	17(0%)
N2	47013532	12976908	10135438(78.10%)	844(0.01%)	46(0%)
N3	47595654	12381298	9685332(78.23%)	4464(0.04%)	130(0%)
N4	42182574	10942528	8641888(78.98%)	552(0.01%)	13(0%)

## Sheet: MHCC97H cell line
cell_line	Total reads	Filtered reads	human PE aligned	HBV PE aligned	Support reads
MHCC97H1	33531738	10312406	5722446(55.49%)	1840(0.02%)	537(0.005%)
MHCC97H2	30597662	9975342	5268536(52.82%)	6924(0.07%)	924(0.009%)
MHCC97H3	28783268	9311844	4900602(52.64%)	14548(0.16%)	3727(0.04%)
MHCC97H4	41636316	13645454	6818398(49.97%)	64832(0.48%)	9384(0.07%)
MHCC97H5	26718698	8437230	4552178(53.95%)	10442(0.12%)	1567(0.02%)
