# Supplementary material for: HBV genome-enriched single cell sequencing revealed heterogeneity in HBV-driven hepatocellular carcinoma (HCC)
Source: BMC Med Genomics. 2022 Jun 16;15:134. doi: 10.1186/s12920-022-01264-2 (PMC9205089; doi:10.1186/s12920-022-01264-2)
Supplement: Supplementary file 4 — Additional file 4: Table S3. Coverage and width information for reads pair-ended mapped to human genome for HGE-scSeq from tumor, bulk tissue data from adjacent normal and HE-scSeq from from MHCC97H cells. [file 12920_2022_1264_MOESM4_ESM.xlsx]

## Sheet: coverage_width_information
cell	Tissue	number of reads	width
CSZPE0131109931-47	C1	6945628(0.2315)	174422924(0.0581)
CSZPE0131109931-50	C1	6374486(0.2125)	196523706(0.0655)
CSZPE0131109931-51	C1	6429232(0.2143)	389036074(0.1297)
CSZPE0131109931-52	C1	6254380(0.2085)	346464112(0.1155)
CSZPE0131109931-53	C1	6664024(0.2221)	214514726(0.0715)
CSZPE0131109931-56	C1	6352508(0.2118)	393656607(0.1312)
CSZPE0131109931-57	C1	5883728(0.1961)	394009675(0.1313)
CSZPE0131109931-64	C1	1075930(0.0359)	61238656(0.0204)
CSZPE0131109931-66	C1	5713716(0.1905)	231362278(0.0771)
CSZPE0131109932-13	C1	3290034(0.1097)	215749233(0.0719)
CSZPE0131109932-14	C1	2836564(0.0946)	180995764(0.0603)
CSZPE0131109932-74	C1	3301260(0.11)	188613134(0.0629)
CSZPE0131109932-75	C1	3711762(0.1237)	73017121(0.0243)
CSZPE0131109932-79	C1	3100320(0.1033)	191165564(0.0637)
CSZPE0131109932-80	C1	3124974(0.1042)	157038901(0.0523)
CSZPE0131109932-81	C1	2954188(0.0985)	106398153(0.0355)
CSZPE0131109932-84	C1	3362358(0.1121)	149158687(0.0497)
CSZPE0131109932-85	C1	2710384(0.0903)	115695933(0.0386)
CSZPE0131109933-15	C1	1237504(0.0413)	97681345(0.0326)
CSZPE0131109933-16	C1	1322300(0.0441)	103061033(0.0344)
CSZPE0131109933-17	C1	1390638(0.0464)	100693535(0.0336)
CSZPE0131109933-18	C1	1357528(0.0453)	70862405(0.0236)
CSZPE0131109933-19	C1	1361554(0.0454)	88407009(0.0295)
CSZPE0131109933-20	C1	1319154(0.044)	102353186(0.0341)
CSZPE0131109933-21	C1	1148248(0.0383)	84036301(0.028)
CSZPE0131109933-22	C1	1310418(0.0437)	93799302(0.0313)
CSZPE0131109933-23	C1	1316462(0.0439)	75418569(0.0251)
CSZPE0131109934-37	C1	1371412(0.0457)	100321714(0.0334)
CSZPE0131109934-39	C1	1401850(0.0467)	101520104(0.0338)
CSZPE0131109934-40	C1	1362000(0.0454)	95912425(0.032)
CSZPE0131109934-41	C1	1540462(0.0513)	123078634(0.041)
CSZPE0131109934-42	C1	1774048(0.0591)	130196870(0.0434)
CSZPE0131109934-43	C1	1367784(0.0456)	81337784(0.0271)
CSZPE0131109934-44	C1	1455310(0.0485)	108401058(0.0361)
CSZPE0131109934-45	C1	1385796(0.0462)	102981039(0.0343)
CSZPE0131109934-46	C1	1475858(0.0492)	108045761(0.036)
CSZPE0131109935-24	C1	3629396(0.121)	201233583(0.0671)
CSZPE0131109935-25	C1	4010246(0.1337)	255297519(0.0851)
CSZPE0131109935-26	C1	4185550(0.1395)	274848488(0.0916)
CSZPE0131109935-27	C1	3775120(0.1258)	237357154(0.0791)
CSZPE0131109935-31	C1	4427590(0.1476)	290343203(0.0968)
CSZPE0131109935-32	C1	4291474(0.143)	280876685(0.0936)
CSZPE0131109935-33	C1	4234686(0.1412)	196402168(0.0655)
CSZPE0131109935-34	C1	4031586(0.1344)	164348558(0.0548)
CSZPE0131109935-35	C1	5182784(0.1728)	370141782(0.1234)
140102_I176_FCC3ENNACXX_L8_CSZPE013132491-23	C2	2150164(0.0717)	176966829(0.059)
140102_I176_FCC3ENNACXX_L8_CSZPE013132491-24	C2	2330518(0.0777)	46702765(0.0156)
140102_I176_FCC3ENNACXX_L8_CSZPE013132491-25	C2	2987744(0.0996)	91726588(0.0306)
140102_I176_FCC3ENNACXX_L8_CSZPE013132491-26	C2	1958756(0.0653)	137307568(0.0458)
140102_I176_FCC3ENNACXX_L8_CSZPE013132491-27	C2	2233598(0.0745)	174781577(0.0583)
140102_I176_FCC3ENNACXX_L8_CSZPE013132491-31	C2	1952066(0.0651)	18722503(0.0062)
140102_I176_FCC3ENNACXX_L8_CSZPE013132491-32	C2	2446448(0.0815)	44712522(0.0149)
140102_I176_FCC3ENNACXX_L8_CSZPE013132491-33	C2	3005994(0.1002)	86403234(0.0288)
140102_I176_FCC3ENNACXX_L8_CSZPE013132491-34	C2	2234848(0.0745)	39411524(0.0131)
140102_I176_FCC3ENNACXX_L8_CSZPE013132492-35	C2	1114186(0.0371)	51447293(0.0171)
140102_I176_FCC3ENNACXX_L8_CSZPE013132492-37	C2	1372142(0.0457)	53866893(0.018)
140102_I176_FCC3ENNACXX_L8_CSZPE013132492-39	C2	1184416(0.0395)	41524913(0.0138)
140102_I176_FCC3ENNACXX_L8_CSZPE013132492-40	C2	602838(0.0201)	37279776(0.0124)
140102_I176_FCC3ENNACXX_L8_CSZPE013132492-41	C2	903578(0.0301)	51920344(0.0173)
140102_I176_FCC3ENNACXX_L8_CSZPE013132492-42	C2	976562(0.0326)	50995751(0.017)
140102_I176_FCC3ENNACXX_L8_CSZPE013132492-43	C2	841734(0.0281)	50523121(0.0168)
140102_I176_FCC3ENNACXX_L8_CSZPE013132492-44	C2	596366(0.0199)	44724633(0.0149)
140102_I176_FCC3ENNACXX_L8_CSZPE013132492-45	C2	737198(0.0246)	44168388(0.0147)
140102_I176_FCC3ENNACXX_L8_CSZPE013132493-46	C2	859942(0.0287)	51021716(0.017)
140102_I176_FCC3ENNACXX_L8_CSZPE013132493-47	C2	375880(0.0125)	13433971(0.0045)
140102_I176_FCC3ENNACXX_L8_CSZPE013132493-50	C2	519452(0.0173)	18456631(0.0062)
140102_I176_FCC3ENNACXX_L8_CSZPE013132493-51	C2	570526(0.019)	36825729(0.0123)
140102_I176_FCC3ENNACXX_L8_CSZPE013132493-52	C2	601230(0.02)	42328409(0.0141)
140102_I176_FCC3ENNACXX_L8_CSZPE013132493-53	C2	727916(0.0243)	53855204(0.018)
140102_I176_FCC3ENNACXX_L8_CSZPE013132493-56	C2	645546(0.0215)	48868850(0.0163)
140102_I176_FCC3ENNACXX_L8_CSZPE013132493-57	C2	569158(0.019)	44771319(0.0149)
140102_I176_FCC3ENNACXX_L8_CSZPE013132493-64	C2	792638(0.0264)	35085512(0.0117)
140105_I872_FCC3K18ACXX_L1_index66	C2	805410(0.0268)	44120418(0.0147)
140105_I872_FCC3K18ACXX_L1_index74	C2	882150(0.0294)	38802796(0.0129)
140105_I872_FCC3K18ACXX_L1_index75	C2	2946740(0.0982)	178367746(0.0595)
140105_I872_FCC3K18ACXX_L1_index79	C2	2581220(0.086)	135851351(0.0453)
140105_I872_FCC3K18ACXX_L1_index80	C2	1550788(0.0517)	94732381(0.0316)
140105_I872_FCC3K18ACXX_L1_index81	C2	639726(0.0213)	44646872(0.0149)
140105_I872_FCC3K18ACXX_L1_index84	C2	754098(0.0251)	52740239(0.0176)
140105_I872_FCC3K18ACXX_L1_index85	C2	722920(0.0241)	51907848(0.0173)
140105_I872_FCC3K18ACXX_L1_index86	C2	871294(0.029)	61458405(0.0205)
140105_I872_FCC3K18ACXX_L1_index87	C2	6962530(0.2321)	340211504(0.1134)
140105_I872_FCC3K18ACXX_L1_index88	C2	5027514(0.1676)	166817126(0.0556)
140105_I872_FCC3K18ACXX_L1_index89	C2	6374828(0.2125)	174127438(0.058)
140105_I872_FCC3K18ACXX_L1_index90	C2	6188422(0.2063)	205475103(0.0685)
140105_I872_FCC3K18ACXX_L1_index93	C2	6129808(0.2043)	247015870(0.0823)
140105_I872_FCC3K18ACXX_L1_index94	C2	4039784(0.1347)	228880441(0.0763)
140105_I872_FCC3K18ACXX_L1_index95	C2	6026838(0.2009)	276438521(0.0921)
140105_I872_FCC3K18ACXX_L1_index96	C2	5709332(0.1903)	378744139(0.1262)
140105_I872_FCC3K18ACXX_L1_index97	C2	5394970(0.1798)	393805119(0.1313)
140105_I872_FCC3K18ACXX_L4_index23	C3	102494(0.0034)	6944565(0.0023)
140105_I872_FCC3K18ACXX_L4_index24	C3	170994(0.0057)	10614029(0.0035)
140105_I872_FCC3K18ACXX_L4_index25	C3	155698(0.0052)	9811629(0.0033)
140105_I872_FCC3K18ACXX_L4_index26	C3	210454(0.007)	15094057(0.005)
140105_I872_FCC3K18ACXX_L4_index27	C3	122908(0.0041)	8565458(0.0029)
140105_I872_FCC3K18ACXX_L4_index31	C3	76740(0.0026)	3593297(0.0012)
140105_I872_FCC3K18ACXX_L4_index32	C3	226598(0.0076)	14417587(0.0048)
140105_I872_FCC3K18ACXX_L4_index33	C3	15302(0.0005)	1287493(0.0004)
140105_I872_FCC3K18ACXX_L4_index34	C3	317008(0.0106)	23581652(0.0079)
140105_I872_FCC3K18ACXX_L4_index35	C3	459524(0.0153)	33267499(0.0111)
140105_I872_FCC3K18ACXX_L4_index37	C3	477254(0.0159)	27619138(0.0092)
140105_I872_FCC3K18ACXX_L4_index39	C3	282558(0.0094)	20667799(0.0069)
140105_I872_FCC3K18ACXX_L4_index40	C3	247662(0.0083)	19625721(0.0065)
140105_I872_FCC3K18ACXX_L4_index41	C3	320542(0.0107)	16078976(0.0054)
140105_I872_FCC3K18ACXX_L4_index42	C3	329394(0.011)	24561723(0.0082)
140105_I872_FCC3K18ACXX_L4_index43	C3	306330(0.0102)	21905379(0.0073)
140105_I872_FCC3K18ACXX_L4_index44	C3	338950(0.0113)	17330726(0.0058)
140105_I872_FCC3K18ACXX_L4_index45	C3	333190(0.0111)	20859047(0.007)
140105_I872_FCC3K18ACXX_L4_index46	C3	557092(0.0186)	28291281(0.0094)
140105_I872_FCC3K18ACXX_L4_index47	C3	552834(0.0184)	32840899(0.0109)
140105_I872_FCC3K18ACXX_L4_index50	C3	583838(0.0195)	25795772(0.0086)
140105_I872_FCC3K18ACXX_L4_index51	C3	708242(0.0236)	14876478(0.005)
140105_I872_FCC3K18ACXX_L4_index52	C3	736908(0.0246)	22380492(0.0075)
140105_I872_FCC3K18ACXX_L4_index53	C3	620790(0.0207)	41137511(0.0137)
140105_I872_FCC3K18ACXX_L4_index56	C3	800964(0.0267)	36716151(0.0122)
140105_I872_FCC3K18ACXX_L4_index57	C3	749110(0.025)	51518478(0.0172)
140105_I872_FCC3K18ACXX_L4_index64	C3	632890(0.0211)	28370929(0.0095)
140105_I872_FCC3K18ACXX_L7_index66	C3	1333980(0.0445)	58458935(0.0195)
140105_I872_FCC3K18ACXX_L7_index74	C3	1292808(0.0431)	79700926(0.0266)
140105_I872_FCC3K18ACXX_L7_index75	C3	1205246(0.0402)	53516106(0.0178)
140105_I872_FCC3K18ACXX_L7_index79	C3	1279618(0.0427)	42549570(0.0142)
140105_I872_FCC3K18ACXX_L7_index80	C3	1617200(0.0539)	52592601(0.0175)
140105_I872_FCC3K18ACXX_L7_index81	C3	1387052(0.0462)	15647752(0.0052)
140105_I872_FCC3K18ACXX_L7_index84	C3	1638128(0.0546)	50481940(0.0168)
140105_I872_FCC3K18ACXX_L7_index85	C3	1153610(0.0385)	52238674(0.0174)
140105_I872_FCC3K18ACXX_L7_index86	C3	1169062(0.039)	26426686(0.0088)
140105_I872_FCC3K18ACXX_L7_index87	C3	1941828(0.0647)	44294536(0.0148)
140105_I872_FCC3K18ACXX_L7_index88	C3	2079776(0.0693)	102827334(0.0343)
140105_I872_FCC3K18ACXX_L7_index89	C3	1755084(0.0585)	29091886(0.0097)
140105_I872_FCC3K18ACXX_L7_index90	C3	2064790(0.0688)	131887214(0.044)
140105_I872_FCC3K18ACXX_L7_index93	C3	2521354(0.084)	71697610(0.0239)
140105_I872_FCC3K18ACXX_L7_index94	C3	1907992(0.0636)	74374384(0.0248)
140105_I872_FCC3K18ACXX_L7_index95	C3	1903024(0.0634)	67625861(0.0225)
140105_I872_FCC3K18ACXX_L7_index97	C3	4514074(0.1505)	61097804(0.0204)
140105_I872_FCC3K18ACXX_L2_index20	C4	3251736(0.1084)	25366099(0.0085)
140105_I872_FCC3K18ACXX_L2_index21	C4	2005106(0.0668)	12905711(0.0043)
140105_I872_FCC3K18ACXX_L2_index22	C4	2069956(0.069)	5468277(0.0018)
140105_I872_FCC3K18ACXX_L2_index23	C4	1949058(0.065)	12533652(0.0042)
140105_I872_FCC3K18ACXX_L2_index24	C4	1662020(0.0554)	10738436(0.0036)
140105_I872_FCC3K18ACXX_L2_index25	C4	2721038(0.0907)	117524173(0.0392)
140105_I872_FCC3K18ACXX_L2_index26	C4	2007962(0.0669)	33787191(0.0113)
140105_I872_FCC3K18ACXX_L2_index27	C4	2043184(0.0681)	31975335(0.0107)
140105_I872_FCC3K18ACXX_L2_index31	C4	2356722(0.0786)	11631018(0.0039)
140105_I872_FCC3K18ACXX_L2_index32	C4	2792816(0.0931)	10534309(0.0035)
140105_I872_FCC3K18ACXX_L2_index33	C4	3052210(0.1017)	48033938(0.016)
140105_I872_FCC3K18ACXX_L2_index34	C4	3086296(0.1029)	16710505(0.0056)
140105_I872_FCC3K18ACXX_L2_index35	C4	4941362(0.1647)	20304215(0.0068)
140105_I872_FCC3K18ACXX_L2_index37	C4	3011954(0.1004)	75505699(0.0252)
140105_I872_FCC3K18ACXX_L2_index39	C4	2310234(0.077)	174862169(0.0583)
140105_I872_FCC3K18ACXX_L2_index40	C4	2845900(0.0949)	14123085(0.0047)
140105_I872_FCC3K18ACXX_L2_index41	C4	2631458(0.0877)	63867888(0.0213)
140105_I872_FCC3K18ACXX_L2_index42	C4	2605520(0.0869)	77036052(0.0257)
140105_I872_FCC3K18ACXX_L2_index43	C4	491334(0.0164)	31130835(0.0104)
140105_I872_FCC3K18ACXX_L2_index44	C4	539134(0.018)	34609899(0.0115)
140105_I872_FCC3K18ACXX_L2_index45	C4	517746(0.0173)	15325275(0.0051)
140105_I872_FCC3K18ACXX_L2_index46	C4	512066(0.0171)	41055670(0.0137)
140105_I872_FCC3K18ACXX_L2_index47	C4	595130(0.0198)	47156785(0.0157)
140105_I872_FCC3K18ACXX_L2_index50	C4	743890(0.0248)	52639527(0.0175)
140105_I872_FCC3K18ACXX_L2_index51	C4	957048(0.0319)	51027076(0.017)
140105_I872_FCC3K18ACXX_L2_index52	C4	627548(0.0209)	47243184(0.0157)
140105_I872_FCC3K18ACXX_L2_index53	C4	637340(0.0212)	36283388(0.0121)
140105_I872_FCC3K18ACXX_L3_index56	C4	888984(0.0296)	43010750(0.0143)
140105_I872_FCC3K18ACXX_L3_index57	C4	720900(0.024)	41103075(0.0137)
140105_I872_FCC3K18ACXX_L3_index64	C4	803272(0.0268)	60696473(0.0202)
140105_I872_FCC3K18ACXX_L3_index66	C4	936066(0.0312)	42656823(0.0142)
140105_I872_FCC3K18ACXX_L3_index74	C4	877116(0.0292)	54268971(0.0181)
140105_I872_FCC3K18ACXX_L3_index75	C4	827476(0.0276)	60977559(0.0203)
140105_I872_FCC3K18ACXX_L3_index79	C4	1139066(0.038)	88864693(0.0296)
140105_I872_FCC3K18ACXX_L3_index80	C4	1174238(0.0391)	43393999(0.0145)
140105_I872_FCC3K18ACXX_L3_index81	C4	1604622(0.0535)	127495832(0.0425)
140105_I872_FCC3K18ACXX_L3_index84	C4	1044070(0.0348)	70840437(0.0236)
140105_I872_FCC3K18ACXX_L3_index85	C4	825100(0.0275)	64003746(0.0213)
140105_I872_FCC3K18ACXX_L3_index86	C4	806736(0.0269)	62587140(0.0209)
140105_I872_FCC3K18ACXX_L3_index87	C4	886186(0.0295)	70425569(0.0235)
140105_I872_FCC3K18ACXX_L3_index88	C4	866984(0.0289)	60802707(0.0203)
140105_I872_FCC3K18ACXX_L3_index89	C4	890410(0.0297)	36667139(0.0122)
140105_I872_FCC3K18ACXX_L3_index90	C4	959676(0.032)	56381832(0.0188)
140105_I872_FCC3K18ACXX_L3_index93	C4	1175124(0.0392)	60964238(0.0203)
140105_I872_FCC3K18ACXX_L3_index94	C4	969490(0.0323)	69667869(0.0232)
131220_I126_FCC3F7MACXX_L6_CSZPE0131114049-13	HV	674786(0.0225)	16361216(0.0055)
131220_I126_FCC3F7MACXX_L6_CSZPE0131114049-14	HV	1125402(0.0375)	82848171(0.0276)
131220_I126_FCC3F7MACXX_L6_CSZPE0131114049-15	HV	1283420(0.0428)	96149355(0.032)
131220_I126_FCC3F7MACXX_L6_CSZPE0131114049-16	HV	1109088(0.037)	88812387(0.0296)
131220_I126_FCC3F7MACXX_L6_CSZPE0131114049-17	HV	1555952(0.0519)	105114225(0.0350)
131220_I126_FCC3F7MACXX_L6_CSZPE0131114049-18	HV	1152124(0.0384)	78997726(0.0263)
131220_I126_FCC3F7MACXX_L6_CSZPE0131114049-19	HV	1047040(0.0349)	77745438(0.0259)
131220_I126_FCC3F7MACXX_L6_CSZPE0131114049-20	HV	888568(0.0296)	73474036(0.0245)
131220_I126_FCC3F7MACXX_L6_CSZPE0131114049-21	HV	934194(0.0311)	63834557(0.0213)
131220_I126_FCC3F7MACXX_L6_CSZPE0131114050-22	HV	1009636(0.0337)	63868882(0.0213)
131220_I126_FCC3F7MACXX_L6_CSZPE0131114050-23	HV	1053242(0.0351)	78254421(0.0261)
131220_I126_FCC3F7MACXX_L6_CSZPE0131114050-24	HV	1061448(0.0354)	68463583(0.0228)
131220_I126_FCC3F7MACXX_L6_CSZPE0131114050-25	HV	1042100(0.0347)	51643914(0.0172)
131220_I126_FCC3F7MACXX_L6_CSZPE0131114050-26	HV	976604(0.0326)	55206301(0.0184)
131220_I126_FCC3F7MACXX_L6_CSZPE0131114050-27	HV	1398032(0.0466)	110534619(0.0368)
131220_I126_FCC3F7MACXX_L6_CSZPE0131114050-31	HV	1270854(0.0424)	73793915(0.0246)
131220_I126_FCC3F7MACXX_L6_CSZPE0131114050-32	HV	912842(0.0304)	67261102(0.0224)
131220_I126_FCC3F7MACXX_L6_CSZPE0131114050-33	HV	686754(0.0229)	53474004(0.0178)
131220_I126_FCC3F7MACXX_L6_CSZPE0131114051-34	HV	1240632(0.0414)	68155046(0.0227)
131220_I126_FCC3F7MACXX_L6_CSZPE0131114051-35	HV	1205622(0.0402)	84291898(0.0281)
131220_I126_FCC3F7MACXX_L6_CSZPE0131114051-37	HV	1427272(0.0476)	95820956(0.0319)
131220_I126_FCC3F7MACXX_L6_CSZPE0131114051-39	HV	1459532(0.0487)	92462046(0.0308)
131220_I126_FCC3F7MACXX_L6_CSZPE0131114051-40	HV	1118202(0.0373)	80992142(0.027)
131220_I126_FCC3F7MACXX_L6_CSZPE0131114051-41	HV	1076208(0.0359)	47608256(0.0159)
131220_I126_FCC3F7MACXX_L6_CSZPE0131114051-42	HV	1255450(0.0418)	89232547(0.0297)
131220_I126_FCC3F7MACXX_L6_CSZPE0131114051-43	HV	1466278(0.0489)	115479502(0.0385)
131220_I126_FCC3F7MACXX_L6_CSZPE0131114051-44	HV	1485646(0.0495)	68588913(0.0229)
140101_I441_FCC3EUAACXX_L1_CSZPE0131114052-45	HV	1257684(0.0419)	50534082(0.0168)
140101_I441_FCC3EUAACXX_L1_CSZPE0131114052-46	HV	1858180(0.0619)	73411085(0.0245)
140101_I441_FCC3EUAACXX_L1_CSZPE0131114052-47	HV	1490306(0.0497)	42583106(0.0142)
140101_I441_FCC3EUAACXX_L1_CSZPE0131114052-50	HV	2140652(0.0714)	116166125(0.0387)
140101_I441_FCC3EUAACXX_L1_CSZPE0131114052-51	HV	1637420(0.0546)	50184559(0.0167)
140101_I441_FCC3EUAACXX_L1_CSZPE0131114052-52	HV	1606000(0.0535)	48963497(0.0163)
140101_I441_FCC3EUAACXX_L1_CSZPE0131114052-53	HV	971102(0.0324)	23958842(0.008)
140101_I441_FCC3EUAACXX_L1_CSZPE0131114052-56	HV	1476406(0.0492)	45679102(0.0152)
140101_I441_FCC3EUAACXX_L1_CSZPE0131114052-57	HV	1689306(0.0563)	78075464(0.026)
140101_I441_FCC3EUAACXX_L1_CSZPE0131114053-64	HV	1066526(0.0356)	50481241(0.0168)
140101_I441_FCC3EUAACXX_L1_CSZPE0131114053-66	HV	1459510(0.0487)	37296282(0.0124)
140101_I441_FCC3EUAACXX_L1_CSZPE0131114053-74	HV	1294428(0.0431)	48495131(0.0162)
140101_I441_FCC3EUAACXX_L1_CSZPE0131114053-75	HV	1518102(0.0506)	102710084(0.0342)
140101_I441_FCC3EUAACXX_L1_CSZPE0131114053-79	HV	1648456(0.0549)	103312965(0.0344)
140101_I441_FCC3EUAACXX_L1_CSZPE0131114053-80	HV	1524420(0.0508)	38181989(0.0127)
140101_I441_FCC3EUAACXX_L1_CSZPE0131114053-81	HV	492334(0.0164)	6139965(0.002)
140101_I441_FCC3EUAACXX_L1_CSZPE0131114053-84	HV	380860(0.0127)	7620074(0.0025)
140101_I441_FCC3EUAACXX_L1_CSZPE0131114053-85	HV	1748390(0.0583)	105249939(0.0351)
140101_I441_FCC3EUAACXX_L2_CSZPE0131114057-A-13	PV	8540022(0.2847)	386170777(0.1287)
140101_I441_FCC3EUAACXX_L2_CSZPE0131114057-A-14	PV	6838326(0.2279)	144690399(0.0482)
140101_I441_FCC3EUAACXX_L2_CSZPE0131114057-A-142	PV	7958418(0.2653)	327167047(0.1091)
140101_I441_FCC3EUAACXX_L2_CSZPE0131114057-A-15	PV	6233434(0.2078)	67591005(0.0225)
140101_I441_FCC3EUAACXX_L2_CSZPE0131114057-A-16	PV	8368630(0.279)	489418601(0.1631)
140101_I441_FCC3EUAACXX_L2_CSZPE0131114057-A-169	PV	7718614(0.2573)	242191022(0.0807)
140101_I441_FCC3EUAACXX_L2_CSZPE0131114057-A-17	PV	7270762(0.2424)	160971294(0.0537)
140101_I441_FCC3EUAACXX_L2_CSZPE0131114057-A-18	PV	7275258(0.2425)	240949679(0.0803)
140101_I441_FCC3EUAACXX_L2_CSZPE0131114057-A-19	PV	8721224(0.2907)	156012008(0.052)
140101_I441_FCC3EUAACXX_L2_CSZPE0131114058-20	PV	1802780(0.0601)	111518877(0.0372)
140101_I441_FCC3EUAACXX_L2_CSZPE0131114058-21	PV	1353672(0.0451)	41096769(0.0137)
140101_I441_FCC3EUAACXX_L2_CSZPE0131114058-22	PV	1604920(0.0535)	72708983(0.0242)
140101_I441_FCC3EUAACXX_L2_CSZPE0131114058-23	PV	1512090(0.0504)	68040396(0.0227)
140101_I441_FCC3EUAACXX_L2_CSZPE0131114058-24	PV	1580632(0.0527)	56108723(0.0187)
140101_I441_FCC3EUAACXX_L2_CSZPE0131114058-25	PV	1607498(0.0536)	80106812(0.0267)
140101_I441_FCC3EUAACXX_L2_CSZPE0131114058-26	PV	2294240(0.0765)	150957075(0.0503)
140101_I441_FCC3EUAACXX_L2_CSZPE0131114058-27	PV	1337074(0.0446)	33519432(0.0112)
140101_I441_FCC3EUAACXX_L2_CSZPE0131114058-31	PV	2031474(0.0677)	119637187(0.0399)
140101_I441_FCC3EUAACXX_L3_CSZPE013126152-86	PV	2522132(0.0841)	102874466(0.0343)
140101_I441_FCC3EUAACXX_L3_CSZPE013126152-87	PV	2774768(0.0925)	51927858(0.0173)
140101_I441_FCC3EUAACXX_L3_CSZPE013126152-88	PV	2615276(0.0872)	160346877(0.0534)
140101_I441_FCC3EUAACXX_L3_CSZPE013126152-89	PV	2422502(0.0808)	156704388(0.0522)
140101_I441_FCC3EUAACXX_L3_CSZPE013126152-90	PV	1365726(0.0455)	91330187(0.0304)
140101_I441_FCC3EUAACXX_L3_CSZPE013126152-93	PV	1490310(0.0497)	89167684(0.0297)
140101_I441_FCC3EUAACXX_L3_CSZPE013126152-94	PV	1722872(0.0574)	109420463(0.0365)
140101_I441_FCC3EUAACXX_L3_CSZPE013126152-95	PV	1091406(0.0364)	52104995(0.0174)
140101_I441_FCC3EUAACXX_L3_CSZPE013126152-96	PV	1259680(0.042)	78090910(0.026)
140101_I441_FCC3EUAACXX_L3_CSZPE013126153-100	PV	1507718(0.0503)	96528314(0.0322)
140101_I441_FCC3EUAACXX_L3_CSZPE013126153-101	PV	1630622(0.0544)	76058833(0.0254)
140101_I441_FCC3EUAACXX_L3_CSZPE013126153-102	PV	2037406(0.0679)	99564781(0.0332)
140101_I441_FCC3EUAACXX_L3_CSZPE013126153-104	PV	1451776(0.0484)	6770441(0.0023)
140101_I441_FCC3EUAACXX_L3_CSZPE013126153-105	PV	1488810(0.0496)	86393303(0.0288)
140101_I441_FCC3EUAACXX_L3_CSZPE013126153-106	PV	1419622(0.0473)	116998102(0.039)
140101_I441_FCC3EUAACXX_L3_CSZPE013126153-96	PV	1551730(0.0517)	85792343(0.0286)
140101_I441_FCC3EUAACXX_L3_CSZPE013126153-98	PV	1403942(0.0468)	105879673(0.0353)
140101_I441_FCC3EUAACXX_L3_CSZPE013126153-99	PV	595368(0.0198)	41830859(0.0139)
140101_I441_FCC3EUAACXX_L3_CSZPE013126154-107	PV	5391408(0.1797)	59786747(0.0199)
140101_I441_FCC3EUAACXX_L3_CSZPE013126154-108	PV	4447986(0.1483)	214638513(0.0715)
140101_I441_FCC3EUAACXX_L3_CSZPE013126154-109	PV	3637086(0.1212)	129174959(0.0431)
140101_I441_FCC3EUAACXX_L3_CSZPE013126154-111	PV	1532360(0.0511)	7911849(0.0026)
140101_I441_FCC3EUAACXX_L3_CSZPE013126154-113	PV	5631028(0.1877)	251295751(0.0838)
140101_I441_FCC3EUAACXX_L3_CSZPE013126154-123	PV	4668810(0.1556)	307435798(0.1025)
140101_I441_FCC3EUAACXX_L3_CSZPE013126154-129	PV	4496024(0.1499)	161784654(0.0539)
140101_I441_FCC3EUAACXX_L3_CSZPE013126154-133	PV	4575318(0.1525)	118001261(0.0393)
140101_I441_FCC3EUAACXX_L3_CSZPE013126154-140	PV	4976248(0.1659)	226304961(0.0754)

## Sheet: control_tissue_coverage_width
Tissue	number of reads	width
N1	2763534(0.09212)	217914444(0.07264)
N2	2876354(0.09588)	223981028(0.07466)
N3	2553124(0.08510)	204057882(0.06802)
N4	2306052(0.07687)	179611837(0.05987)

## Sheet: MHCC97H
Cell line	number of reads	width
MHCC97H1	1140266(0.038)	83850192(0.028)
MHCC97H2	1071488(0.036)	78267613(0.026)
MHCC97H3	989340(0.033)	70720256(0.024)
MHCC97H4	1354316(0.045)	97608506(0.033)
MHCC97H5	911438(0.030)	69518032(0.023)
