# Supplementary material for: HBV genome-enriched single cell sequencing revealed heterogeneity in HBV-driven hepatocellular carcinoma (HCC)
Source: BMC Med Genomics. 2022 Jun 16;15:134. doi: 10.1186/s12920-022-01264-2 (PMC9205089; doi:10.1186/s12920-022-01264-2)
Supplement: Supplementary file 5 — Additional file 5: Table S4. Match with Poisson distribution. Reads distribution on human genome is tested against Poisson distribution. The null hypothesis is the reads mapped to human genome following Poisson distribution. The test consistently fails until the corresponding region covering 88% of human genome. [file 12920_2022_1264_MOESM5_ESM.xlsx]

## Sheet: match_with_poisson
First k cols	p-value	Fraction of loci
15	1	0.771552
16	1	0.793271
17	1	0.811075
18	1	0.825569
19	1	0.837363
20	1	0.8469
21	0.999999	0.854584
22	0.999998	0.860787
23	0.999991	0.865795
24	0.999927	0.869837
25	0.998993	0.8731
26	0.981248	0.87575
27	0.749035	0.877906
28	0.0996454	0.879658
29	2.86962e-05	0.881086
30	1.42188e-15	0.882249
31	8.98815e-42	0.883196
32	4.94716e-106	0.883971
33	3.85956e-262	0.884607
34	0	0.885133
35	0	0.885565
36	0	0.885922
37	0	0.886217
38	0	0.886461
39	0	0.886663
40	0	0.886832
41	0	0.886973
42	0	0.88709
43	0	0.887189
44	0	0.88727
