# Supplementary material for: HBV genome-enriched single cell sequencing revealed heterogeneity in HBV-driven hepatocellular carcinoma (HCC)
Source: BMC Med Genomics. 2022 Jun 16;15:134. doi: 10.1186/s12920-022-01264-2 (PMC9205089; doi:10.1186/s12920-022-01264-2)
Supplement: Supplementary file 8 — Additional file 8: Table S7. Correlation of CNVs detected with HGE-scSeq, WGS and SNP array based on Pearson, Spearman and Cosine. [file 12920_2022_1264_MOESM8_ESM.xlsx]

## Sheet: cor_scRNA_wgs_array_cor
	Cell line 2	Cell line 3	Cell line 4	Cell line 5	WGS	Snp array
Cell line 1	0.895602	0.786925	0.904579	0.909172	0.760357	0.533762
Cell line 2		0.824296	0.95082	0.955388	0.640084	0.421498
Cell line 3			0.779104	0.867355	0.554241	0.461392
Cell line 4				0.929661	0.729564	0.471335
Cell line 5					0.679743	0.497022
WGS						0.734272

## Sheet: Spearman Correlation
	Cell line 2	Cell line 3	Cell line 4	Cell line 5	WGS	Snp array
Cell line 1	0.790855	0.668123	0.748268	0.795276	0.675767	0.707478
Cell line 2		0.754997	0.817102	0.848146	0.736786	0.732896
Cell line 3			0.767666	0.784068	0.812617	0.701488
Cell line 4				0.773562	0.763923	0.736699
Cell line 5					0.78246	0.686528
WGS						0.753663

## Sheet: Cosine
	Cell line 2	Cell line 3	Cell line 4	Cell line 5	WGS	Snp array
Cell line 1	0.953103	0.929051	0.964266	0.971891	0.92893	0.88275
Cell line 2		0.927687	0.978506	0.975406	0.854354	0.801367
Cell line 3			0.91872	0.955349	0.870236	0.85006
Cell line 4				0.973026	0.897016	0.83837
Cell line 5					0.911184	0.873724
WGS						0.964128
