# Supplementary material for: HBV genome-enriched single cell sequencing revealed heterogeneity in HBV-driven hepatocellular carcinoma (HCC)
Source: BMC Med Genomics. 2022 Jun 16;15:134. doi: 10.1186/s12920-022-01264-2 (PMC9205089; doi:10.1186/s12920-022-01264-2)
Supplement: Supplementary file 10 — Additional file 10: Table S9. HBV integrations detected with the HGE-scSeq of 5 MHCC97H cells. Highlighted integrations are matched with HBV integrations detected with WGS in 5000 bp range. [file 12920_2022_1264_MOESM10_ESM.xlsx]

## Sheet: Sheet1
	150818_I132_FCH2NY5BBXX_L8_RHUMjqhXAAAAABB-PEI-16	150818_I132_FCH2NY5BBXX_L8_RHUMjqhXAAABABB-PEI-17	150818_I132_FCH2NY5BBXX_L8_RHUMjqhXAAACABB-PEI-18	150818_I132_FCH2NY5BBXX_L8_RHUMjqhXAAADABB-PEI-19	150818_I132_FCH2NY5BBXX_L8_RHUMjqhXAAAEABB-PEI-20
chr2_107140650_107140650	0	0	0	0	1
chr2_161527833_161527833	0	1	0	0	0
chr2_171048360_171048360	0	0	1	0	0
chr2_18641792_18641792	0	0	0	1	0
chr2_200980546_200980546	0	0	0	0	1
chr2_201644500_201644500	0	0	0	1	0
chr2_211313921_211313921	0	1	1	1	0
chr2_37611416_37611416	0	0	0	0	1
chr2_39028837_39028837	0	0	1	0	0
chr2_45658659_45658659	0	0	0	0	1
chr2_63941087_63941087	0	1	0	0	0
chr3_139571021_139571021	0	0	0	0	1
chr3_20469250_20469250	0	0	0	1	0
chr3_25019561_25019561	0	0	1	0	0
chr3_26940742_26940742	0	0	0	1	0
chr3_27034812_27034812	0	0	0	0	1
chr3_39657605_39657605	1	0	0	0	0
chr3_56101681_56101681	0	0	0	1	0
chr3_65600146_65600146	0	0	1	0	0
chr3_65600311_65600311	0	0	1	0	0
chr3_65601301_65601301	1	0	0	0	0
chr3_65601324_65601324	0	0	1	0	0
chr3_65601865_65601865	0	0	1	0	0
chr3_65603127_65603127	0	0	1	0	0
chr3_65603159_65603159	0	0	1	0	0
chr3_65603251_65603253	0	0	1	0	0
chr3_65603364_65603373	0	0	1	0	0
chr3_65603410_65603410	0	0	1	0	0
chr3_65603438_65603440	0	0	1	0	0
chr3_65603494_65603506	1	0	1	0	0
chr3_65603518_65603535	1	0	1	0	1
chr3_65603543_65603563	1	0	1	0	0
chr3_65603587_65603604	0	0	1	0	0
chr3_65603607_65603627	1	1	1	0	1
chr3_65603628_65603643	1	1	0	1	1
chr3_65603661_65603681	0	0	1	0	0
chr3_65603684_65603704	1	0	1	0	1
chr3_65603720_65603740	0	0	1	0	0
chr3_65604160_65604160	0	0	1	0	0
chr3_65606327_65606327	0	0	1	0	0
chr3_65606668_65606668	0	0	1	0	0
chr3_65606940_65606940	0	0	1	0	0
chr3_65609218_65609218	1	0	0	0	0
chr3_68111582_68111582	0	0	1	0	0
chr3_70493914_70493914	0	1	0	0	0
chr4_112090737_112090737	0	0	0	1	0
chr4_125286230_125286230	0	0	0	0	1
chr4_133864220_133864220	0	0	0	1	0
chr4_137263995_137263995	0	0	0	0	1
chr4_141743842_141743842	0	0	1	0	0
chr4_149852194_149852194	0	0	0	0	1
chr4_1708953_1708953	1	0	0	1	0
chr4_17228345_17228345	0	0	0	0	1
chr4_187975489_187975489	0	0	1	0	0
chr4_190988634_190988634	0	1	0	0	0
chr4_5245496_5245496	0	0	0	0	1
chr4_61675_61675	0	1	0	0	0
chr4_61722_61722	0	0	0	0	1
chr5_110988278_110988278	0	0	0	1	0
chr5_1292409_1292409	0	1	0	0	0
chr5_1296079_1296081	0	1	0	1	0
chr5_157272194_157272194	0	1	0	0	0
chr6_106574451_106574451	0	0	1	0	0
chr6_154188869_154188869	0	0	1	0	0
chr6_33713345_33713345	0	0	1	0	0
chr6_57156509_57156509	0	0	1	0	0
chr6_88725436_88725436	0	1	0	0	0
chr6_89666774_89666774	0	0	0	1	0
chr7_102071145_102071145	0	0	0	1	0
chr7_105395562_105395562	0	1	0	0	0
chr7_11320681_11320681	0	0	1	0	1
chr7_11320733_11320733	0	0	0	0	1
chr7_114972792_114972792	0	0	0	1	0
chr7_116166530_116166530	0	0	1	0	0
chr7_120955039_120955039	1	0	0	0	0
chr7_150308252_150308252	0	0	0	0	1
chr7_153576272_153576272	0	0	0	1	0
chr7_22793250_22793250	0	1	0	0	0
chr7_54557977_54557977	0	0	0	1	0
chr7_93119415_93119433	1	0	0	1	1
chr7_93119436_93119455	0	1	1	1	1
chr7_93119463_93119482	0	0	0	1	1
chr7_93119495_93119515	1	1	0	1	1
chr7_93119523_93119542	0	1	1	1	0
chr7_93119544_93119560	0	0	1	0	1
chr7_93119616_93119616	0	0	0	1	0
chr7_93119712_93119720	0	1	0	1	0
chr7_93119753_93119770	0	1	0	1	0
chr7_93119922_93119922	0	0	0	0	1
chr7_93119948_93119964	0	0	0	0	1
chr7_93119988_93119988	0	0	0	1	1
chr7_93120033_93120049	0	1	0	1	0
chr7_93120061_93120081	0	1	0	0	1
chr7_93120111_93120111	0	0	0	1	0
chr7_93120209_93120209	0	0	0	1	0
chr7_93120307_93120313	0	0	0	0	1
chr7_93120376_93120387	0	0	1	1	1
chr7_93120426_93120437	0	1	1	0	1
chr7_93120476_93120476	0	0	0	1	0
chr7_93120670_93120670	0	0	0	0	1
chr7_93120685_93120702	0	0	1	1	0
chr7_93120786_93120797	1	0	0	1	0
chr7_93121231_93121231	0	0	1	0	0
chr7_93121484_93121484	0	0	0	1	0
chr7_93121513_93121513	0	0	1	0	0
chr7_93121559_93121573	0	0	0	1	0
chr7_93124077_93124077	0	0	0	1	0
chr8_124370865_124370865	1	0	0	0	0
chr8_125254124_125254124	0	1	0	0	0
chr8_16215832_16215832	0	0	1	0	0
chr8_22578773_22578773	0	1	0	0	0
chr8_49865253_49865253	0	0	1	0	0
chr8_62503285_62503285	0	0	0	0	1
chr8_85700362_85700362	0	1	1	0	0
chr9_29355387_29355407	0	1	1	0	1
chr9_29355414_29355432	0	0	0	1	1
chr9_29355440_29355457	0	0	1	1	0
chr9_29355464_29355478	0	0	0	1	0
chr9_29355491_29355508	0	0	0	0	1
chr9_29355525_29355537	0	0	1	0	1
chr9_29355565_29355585	1	0	0	0	0
chr9_29355586_29355595	0	0	1	1	0
chr9_29355650_29355650	0	0	0	1	0
chr9_29355705_29355709	0	0	1	0	0
chr9_29355743_29355760	0	0	0	1	0
chr9_29355847_29355856	0	1	1	1	0
chr9_29355872_29355890	0	0	0	0	1
chr9_29356020_29356038	1	0	0	0	0
chr9_29356083_29356100	0	0	1	1	0
chr9_29356184_29356204	0	0	1	1	0
chr9_29356679_29356683	0	1	0	1	0
chr9_29356794_29356814	1	1	1	0	0
chr9_29356996_29356996	0	0	0	0	1
chr9_29357426_29357426	0	0	1	0	0
chr9_29358015_29358021	0	1	1	0	0
chr9_29360394_29360408	0	0	0	1	0
chr9_29360833_29360833	0	0	0	0	1
chr10_105200249_105200249	0	1	0	0	0
chr10_116143600_116143600	0	0	0	1	0
chr10_117077663_117077663	0	1	0	0	0
chr10_43164429_43164429	0	1	0	0	0
chr10_45766441_45766441	0	1	0	0	0
chr11_110465712_110465712	0	0	0	0	1
chr11_3932428_3932428	0	1	0	0	0
chr11_43118947_43118947	0	0	0	1	0
chr11_56688615_56688615	0	0	0	0	1
chr11_95142800_95142800	0	0	0	1	0
chr12_110163025_110163025	0	0	0	1	0
chr12_116826564_116826564	0	1	0	0	0
chr12_119233242_119233242	0	0	0	0	1
chr12_45480219_45480219	0	0	1	0	0
chr12_48791619_48791619	0	1	0	0	0
chr14_29131449_29131449	0	0	1	0	0
chr14_37036487_37036487	0	0	1	0	0
chr14_92388671_92388671	0	0	1	0	0
chr15_101284290_101284290	0	0	0	1	0
chr15_24102159_24102159	1	0	0	0	0
chr15_99801568_99801568	0	0	1	0	0
chr16_56966333_56966341	1	1	1	0	1
chr16_56966398_56966417	1	1	0	0	0
chr16_8431672_8431672	0	1	0	0	0
chr17_11490810_11490810	0	0	1	0	0
chr17_3265029_3265029	0	0	0	0	1
chr17_53181806_53181806	0	1	0	0	0
chr18_112352_112352	0	1	0	0	0
chr18_12169450_12169450	0	1	0	1	0
chr18_25690800_25690800	0	0	1	0	0
chr18_9945979_9945979	0	0	0	0	1
chr19_15054314_15054314	0	1	0	0	0
chr20_18595499_18595499	0	0	1	0	0
chr20_18918817_18918817	1	1	0	0	1
chrX_109586415_109586415	0	0	1	0	0
chrX_19293799_19293799	0	1	0	0	0
chrX_63535217_63535217	0	0	1	0	0
chrX_72505022_72505022	0	0	1	0	0
chrY_13485910_13485910	0	1	0	0	0
