# Supplementary material for: HBV genome-enriched single cell sequencing revealed heterogeneity in HBV-driven hepatocellular carcinoma (HCC)
Source: BMC Med Genomics. 2022 Jun 16;15:134. doi: 10.1186/s12920-022-01264-2 (PMC9205089; doi:10.1186/s12920-022-01264-2)
Supplement: Supplementary file 14 — Additional file 14: Table S13. Genome regions where CNV amplification is significantly associated with decreasing rate of rare HBV integration carrying cells, when focusing on chr11, whose CNV differentiated clone 1 vs. clones 2, 3, 4. [file 12920_2022_1264_MOESM14_ESM.xlsx]

## Sheet: Significant_regions_associaiton
chr11	14990959	15553502
chr11	17812467	18378555
chr11	18943745	19510111
chr11	20074607	20637868
chr11	21769962	22339866
chr11	22907997	23485231
chr11	24048869	24620533
chr11	26890478	27461722
chr11	28600735	29165777
chr11	32004876	32567923
chr11	35395353	35963078
chr11	37099239	38232272
chr11	41627463	42762874
chr11	43902748	44464365
chr11	61664793	62794300
chr11	63937979	64501237
chr11	67314488	67898913
chr11	70798494	71947912
chr11	74776088	75339598
chr11	78167309	78734194
chr11	79862551	80424626
chr11	80986592	82684648
chr11	87230388	87800316
chr11	88941229	89538017
chr11	90220244	91925599
chr11	92489831	93630946
chr11	94771806	95341715
chr11	96474071	97045879
chr11	98740394	99305611
chr11	103290234	103857105
chr11	104420996	104987540
chr11	108945258	109522647
chr11	111779897	112345130
chr11	116296571	116878413
chr11	118006458	118568657
chr11	121953170	122516662
chr11	124206591	124774073
chr11	125337312	125907177
chr11	128729358	130425165
chr11	132685537	133247233
chr11	134380747	135006516
